# Supplementary material for: Genome-wide identification and expression analysis of the CA gene family in brown algae Saccharina sculpera
Source: Front Plant Sci. 2026 May 13;17:1812032. doi: 10.3389/fpls.2026.1812032 (PMC13212357; doi:10.3389/fpls.2026.1812032)
Supplement: Supplementary file 1 [file Table1.xlsx]

## Sheet: Table S1
Table S1: Meteorological information related to the sampling time
time	average temperature(℃)	Total solar radiation(down,J/m2/d)	Sunshine duration (peak value, h)
202212	0.54	8302199.5	71.79
202301	0.17	10049922.0	83.06
202303	6.88	18343238.0	145.35
202304	11.21	20614098.0	177.45
